# Supplementary material for: ﻿Two new species and one new combination of Ophiocordyceps (Hypocreales, Ophiocordycipitaceae) in Guizhou
Source: MycoKeys. 2024 Feb 29;102:245–66. doi: 10.3897/mycokeys.102.113351 (PMC10921062; doi:10.3897/mycokeys.102.113351)
Supplement: XML Treatment for Ophiocordyceps musicaudata [file mycokeys.102.113351-treatment3.xml]

<!DOCTYPE tp:taxon-treatment
  PUBLIC "-//TaxonX//DTD Taxonomic Treatment Publishing DTD v0 20100105//EN" "tax-treatment-NSO.dtd">
<tp:taxon-treatment xmlns:tp="http://www.plazi.org/taxpub"><tp:treatment-meta><kwd-group><label>Taxon classification</label><kwd>
                <named-content content-type="kingdom">Fungi</named-content>
              </kwd><kwd>
                <named-content content-type="order">Hypocreales</named-content>
              </kwd><kwd>
                <named-content content-type="family">Ophiocordycipitaceae</named-content>
              </kwd></kwd-group><mixed-citation publication-type="journal"><person-group><name><surname>Peng</surname><given-names>Xing-Can</given-names></name><name><surname>Wen</surname><given-names>Ting-Chi</given-names></name><name><surname>Wei</surname><given-names>De-Ping</given-names></name><name><surname>Liao</surname><given-names>Yu-Hong</given-names></name><name><surname>Wang</surname><given-names>Yi</given-names></name><name><surname>Zhang</surname><given-names>Xian</given-names></name><name><surname>Wang</surname><given-names>Gui-Ying</given-names></name><name><surname>Zhou</surname><given-names>Yun</given-names></name><name><surname>Tangtrakulwanich</surname><given-names>Khanobporn</given-names></name><name><surname>Liang</surname><given-names>Jian-Dong</given-names></name></person-group><article-title>﻿Two new species and one new combination of <italic><tp:taxon-name><tp:taxon-name-part taxon-name-part-type="genus" reg="Ophiocordyceps">Ophiocordyceps</tp:taxon-name-part></tp:taxon-name></italic> (<tp:taxon-name><tp:taxon-name-part taxon-name-part-type="order">Hypocreales</tp:taxon-name-part></tp:taxon-name>, <tp:taxon-name><tp:taxon-name-part taxon-name-part-type="family">Ophiocordycipitaceae</tp:taxon-name-part></tp:taxon-name>) in Guizhou</article-title><source>MycoKeys</source><day>29</day><month>02</month><year>2024</year><volume>102</volume><fpage>245</fpage><lpage>266</lpage><pub-id pub-id-type="doi">10.3897/mycokeys.102.113351</pub-id></mixed-citation></tp:treatment-meta><tp:nomenclature><label>﻿</label><tp:taxon-name>
              <object-id xmlns:xlink="http://www.w3.org/1999/xlink" content-type="arpha" xlink:type="simple">0A68C1B2-5E7B-50D4-B8EB-BA40392F784B</object-id>
              <tp:taxon-name-part taxon-name-part-type="genus" reg="Ophiocordyceps">Ophiocordyceps</tp:taxon-name-part>
              <tp:taxon-name-part taxon-name-part-type="species" reg="musicaudata">musicaudata</tp:taxon-name-part>
              <object-id xmlns:xlink="http://www.w3.org/1999/xlink" xlink:type="simple">Index Fungorum: IF901114</object-id>
              <object-id xmlns:xlink="http://www.w3.org/1999/xlink" xlink:type="simple">Facesoffungi Number: FoF14889</object-id>
            </tp:taxon-name><tp:taxon-authority>(Z. Q. Liang &amp; A. Y. Liu) X. C. Peng &amp; T. C. Wen</tp:taxon-authority><tp:taxon-status xmlns:xlink="http://www.w3.org/1999/xlink" xlink:type="simple">comb. nov.</tp:taxon-status><xref ref-type="fig" rid="F4">Fig. 4</xref><tp:nomenclature-citation-list><tp:nomenclature-citation><tp:taxon-name>
                  <tp:taxon-name-part taxon-name-part-type="genus" reg="Cordyceps">Cordyceps</tp:taxon-name-part>
                  <tp:taxon-name-part taxon-name-part-type="species" reg="musicaudata">musicaudata</tp:taxon-name-part>
                </tp:taxon-name><comment>Z. Q. Liang &amp; A. Y. Liu. Basionym.</comment></tp:nomenclature-citation></tp:nomenclature-citation-list></tp:nomenclature><tp:treatment-sec sec-type="diagnosis" id="SECID0EYUBK"><title>Diagnosis.</title><p>Parasitic on larvae of insect (<tp:taxon-name><tp:taxon-name-part taxon-name-part-type="family">Lasiocampidae</tp:taxon-name-part></tp:taxon-name>, <tp:taxon-name><tp:taxon-name-part taxon-name-part-type="order">Lepidoptera</tp:taxon-name-part></tp:taxon-name>). Stroma arising from body of the host, no sterile tip. Perithecia immersed, yellowish.</p><fig id="F4" position="float" orientation="portrait"><object-id xmlns:xlink="http://www.w3.org/1999/xlink" content-type="doi" xlink:type="simple">10.3897/mycokeys.102.113351.figure4</object-id><object-id xmlns:xlink="http://www.w3.org/1999/xlink" content-type="arpha" xlink:type="simple">CCCB1233-AABF-535E-BED8-CD14C42392A4</object-id><label>Figure 4.</label><caption><p><italic><tp:taxon-name><tp:taxon-name-part taxon-name-part-type="genus" reg="Ophiocordyceps">Ophiocordyceps</tp:taxon-name-part><tp:taxon-name-part taxon-name-part-type="species" reg="musicaudata">musicaudata</tp:taxon-name-part></tp:taxon-name></italic> (HKAS 131911) <bold>a</bold> redrawn of <xref ref-type="bibr" rid="B25">Liang (2007)</xref><bold>b</bold> habitat <bold>c, d</bold> stromata arising from host <bold>e</bold> fertile parts <bold>f, g</bold> reverse and front view of culture on PDA <bold>h, i</bold> perithecia <bold>j–l</bold> asci <bold>m</bold> ascus cap <bold>n–p</bold> ascospores, the arrows in the <bold>n, p</bold> indicating septate. Scale bars: 2 cm (<bold>c, d</bold>); 5 mm (<bold>e</bold>); 1 cm (<bold>f, g</bold>); 100 µm (<bold>h, i</bold>); 50 µm (<bold>j–l, n–p</bold>); 5 um (<bold>m</bold>).</p></caption><graphic xmlns:xlink="http://www.w3.org/1999/xlink" xlink:href="mycokeys-102-245-g004.jpg" position="float" orientation="portrait" xlink:type="simple" id="oo_994782.jpg"><uri content-type="original_file" xlink:type="simple">https://binary.pensoft.net/fig/994782</uri></graphic></fig></tp:treatment-sec><tp:treatment-sec sec-type="Sexual morph" id="SECID0EEXBK"><title>Sexual morph.</title><p><bold><italic>Stroma</italic></bold> solitary, paired to multiple, simple or branched, flexuous, cylindrical with acute or round ends, 13–14 × 0.1–0.2 cm. <bold><italic>Fertile part</italic></bold> cylindrical, yellowish, 2–4.3 × 0.1–0.2 cm. <bold><italic>Stipe</italic></bold> flexuous, brown, 10–12 × 0.1 cm. <bold><italic>Peridium</italic></bold> 15–49 µm (x̄= 33 µm, σ = 8.41, n = 40) wide, composed of brown cells of <italic>textura angularis</italic>. <bold><italic>Perithecia</italic></bold> 260–492 × 144–314 μm (x̄= 378 × 221 µm, σ = 37.29 × 1.57, n = 25), immersed, flask-shaped. <bold><italic>Asci</italic></bold> 123–264 × 5–13 μm (x̄= 191 × 8.1 µm, σ = 58.76 × 48.94, n = 80), cylindrical, 8-spored, with inconspicuous thickened cap. <bold><italic>Ascospores</italic></bold> 114–298 × 1.5–4.0 µm (x̄= 198 × 2.3 µm, σ = 46.03 × 0.48, n = 45), filiform, irregular multi-septate, non-disarticulating. <bold>Asexual morph</bold>: undetermined.</p></tp:treatment-sec><tp:treatment-sec sec-type="description" id="SECID0EFYBK"><title>Culture characteristics.</title><p>Colonies on PDA, attaining a diameter of 21–27 mm within 43 d at 25 °C, dense, velvety, off-white, wrinkled bulge, reverse brown. No sporulation observed.</p></tp:treatment-sec><tp:treatment-sec sec-type="Epitype designated here" id="SECID0EKYBK"><title>Epitype designated here.</title><p>China, Guizhou Province, Suiyang County, Kuankuoshui National Nature Reserve (<named-content xmlns:xlink="http://www.w3.org/1999/xlink" content-type="dwc:verbatimCoordinates" xlink:type="simple"><named-content content-type="geo-json" specific-use="{&#34;type&#34;:&#34;Point&#34;,&#34;coordinates&#34;:[107.150000,28.216667]}" id="NCID0ETYBK" xlink:type="simple">28°13′N, 107°09′E</named-content></named-content>, alt. 1470–1507 m), on dead larva of <tp:taxon-name><tp:taxon-name-part taxon-name-part-type="order">Lepidoptera</tp:taxon-name-part></tp:taxon-name> sp. buried in soil, 28 July 2022, Xing-Can Peng, SY22072880 (HKAS 131911 epitype); Ting-Chi Wen, SY22072879 (HKAS 131912, <named-content xmlns:xlink="http://www.w3.org/1999/xlink" content-type="dwc:institutional_code" xlink:title="Herbarium of Guizhou University" xlink:href="http://grbio.org/institution/guizhou-agricultural-college" xlink:type="simple">GACP</named-content> SY22072879, live culture).</p></tp:treatment-sec><tp:treatment-sec sec-type="notes" id="SECID0EBZBK"><title>Notes.</title><p><xref ref-type="bibr" rid="B26">Liang et al. (1996)</xref> published a new species, <italic><tp:taxon-name><tp:taxon-name-part taxon-name-part-type="genus" reg="Cordyceps">Cordyceps</tp:taxon-name-part><tp:taxon-name-part taxon-name-part-type="species" reg="musicaudata">musicaudata</tp:taxon-name-part></tp:taxon-name></italic> solely based on morphological observation. The type specimen (CGAC89-62301) was found on the insect (<tp:taxon-name><tp:taxon-name-part taxon-name-part-type="family">Lasiocampidae</tp:taxon-name-part></tp:taxon-name>, <tp:taxon-name><tp:taxon-name-part taxon-name-part-type="order">Lepidoptera</tp:taxon-name-part></tp:taxon-name>) in the Kuankuoshui National Nature Reserve, Guizhou Province, China. It is regrettable that the type specimen has been destroyed, thus its DNA and morphological observations could not be obtained. <xref ref-type="bibr" rid="B26">Liang et al. (1996)</xref> stated that the type specimen has characteristics of paired rat-tailed stromata, white to pale brown fertile part, brown stipe, immersed perithecia, cylindrical asci with thickened apices and filiform, multi-septate ascospores. In this study, we collected two fresh specimens from the same location to the type specimen. The fresh specimen shares similar morphology with the type specimen of <italic><tp:taxon-name><tp:taxon-name-part taxon-name-part-type="genus" reg="Cordyceps">C.</tp:taxon-name-part><tp:taxon-name-part taxon-name-part-type="species" reg="musicaudata">musicaudata</tp:taxon-name-part></tp:taxon-name></italic> in the lepidopteran hosts, stipitate rat-tailed stromata with yellowish fertile part, immersed perithecia and filiform, multi-septate, intact ascospores. Phylogenetic analysis indicated that <italic><tp:taxon-name><tp:taxon-name-part taxon-name-part-type="genus" reg="Cordyceps">C.</tp:taxon-name-part><tp:taxon-name-part taxon-name-part-type="species" reg="musicaudata">musicaudata</tp:taxon-name-part></tp:taxon-name></italic> has close affinity with <italic><tp:taxon-name><tp:taxon-name-part taxon-name-part-type="genus" reg="Ophiocordyceps">O.</tp:taxon-name-part><tp:taxon-name-part taxon-name-part-type="species" reg="alboperitheciata">alboperitheciata</tp:taxon-name-part></tp:taxon-name></italic> and <italic><tp:taxon-name><tp:taxon-name-part taxon-name-part-type="genus" reg="Ophiocordyceps">O.</tp:taxon-name-part><tp:taxon-name-part taxon-name-part-type="species" reg="fenggangensis">fenggangensis</tp:taxon-name-part></tp:taxon-name></italic> with adequate support (99% <abbrev xmlns:xlink="http://www.w3.org/1999/xlink" xlink:title="Maximum Likelihood" id="ABBRID0EQ2BK" xlink:type="simple">ML</abbrev> / 1 <abbrev xmlns:xlink="http://www.w3.org/1999/xlink" xlink:title="posterior probabilities" id="ABBRID0EU2BK" xlink:type="simple">PP</abbrev>, Fig. <xref ref-type="fig" rid="F1">1</xref>). The differences between <italic><tp:taxon-name><tp:taxon-name-part taxon-name-part-type="genus" reg="Cordyceps">C.</tp:taxon-name-part><tp:taxon-name-part taxon-name-part-type="species" reg="musicaudata">musicaudata</tp:taxon-name-part></tp:taxon-name></italic> and <italic><tp:taxon-name><tp:taxon-name-part taxon-name-part-type="genus" reg="Ophiocordyceps">O.</tp:taxon-name-part><tp:taxon-name-part taxon-name-part-type="species" reg="fenggangensis">fenggangensis</tp:taxon-name-part></tp:taxon-name></italic> have been mentioned in the notes of <italic><tp:taxon-name><tp:taxon-name-part taxon-name-part-type="genus" reg="Ophiocordyceps">O.</tp:taxon-name-part><tp:taxon-name-part taxon-name-part-type="species" reg="fenggangensis">fenggangensis</tp:taxon-name-part></tp:taxon-name></italic>. The difference between <italic><tp:taxon-name><tp:taxon-name-part taxon-name-part-type="genus" reg="Cordyceps">C.</tp:taxon-name-part><tp:taxon-name-part taxon-name-part-type="species" reg="musicaudata">musicaudata</tp:taxon-name-part></tp:taxon-name></italic> and <italic><tp:taxon-name><tp:taxon-name-part taxon-name-part-type="genus" reg="Ophiocordyceps">O.</tp:taxon-name-part><tp:taxon-name-part taxon-name-part-type="species" reg="alboperitheciata">alboperitheciata</tp:taxon-name-part></tp:taxon-name></italic> is the size and the arrangements of the perithecia. <italic><tp:taxon-name><tp:taxon-name-part taxon-name-part-type="genus" reg="Ophiocordyceps">Ophiocordyceps</tp:taxon-name-part><tp:taxon-name-part taxon-name-part-type="species" reg="musicaudata">musicaudata</tp:taxon-name-part></tp:taxon-name></italic> has smaller and immersed perithecia, whereas <italic><tp:taxon-name><tp:taxon-name-part taxon-name-part-type="genus" reg="Ophiocordyceps">O.</tp:taxon-name-part><tp:taxon-name-part taxon-name-part-type="species" reg="alboperitheciata">alboperitheciata</tp:taxon-name-part></tp:taxon-name></italic> has larger and superficial perithecia. The detailed comparisons of morphologies between our specimen and related species including species without molecular data are shown in Table <xref ref-type="table" rid="T2">2</xref> (<italic><tp:taxon-name><tp:taxon-name-part taxon-name-part-type="genus" reg="Cordyceps">Cordyceps</tp:taxon-name-part><tp:taxon-name-part taxon-name-part-type="species" reg="ochraceostromata">ochraceostromata</tp:taxon-name-part></tp:taxon-name></italic>, <italic><tp:taxon-name><tp:taxon-name-part taxon-name-part-type="genus" reg="Ophiocordyceps">Ophiocordyceps</tp:taxon-name-part><tp:taxon-name-part taxon-name-part-type="species" reg="alboperitheciata">alboperitheciata</tp:taxon-name-part></tp:taxon-name></italic>, <italic><tp:taxon-name><tp:taxon-name-part taxon-name-part-type="genus" reg="Ophiocordyceps">O.</tp:taxon-name-part><tp:taxon-name-part taxon-name-part-type="species" reg="dayiensis">dayiensis</tp:taxon-name-part></tp:taxon-name></italic>, <italic><tp:taxon-name><tp:taxon-name-part taxon-name-part-type="genus" reg="Ophiocordyceps">O.</tp:taxon-name-part><tp:taxon-name-part taxon-name-part-type="species" reg="emeiensis">emeiensis</tp:taxon-name-part></tp:taxon-name></italic>, <italic><tp:taxon-name><tp:taxon-name-part taxon-name-part-type="genus" reg="Ophiocordyceps">O.</tp:taxon-name-part><tp:taxon-name-part taxon-name-part-type="species" reg="fenggangensis">fenggangensis</tp:taxon-name-part></tp:taxon-name></italic>, <italic><tp:taxon-name><tp:taxon-name-part taxon-name-part-type="genus" reg="Ophiocordyceps">O.</tp:taxon-name-part><tp:taxon-name-part taxon-name-part-type="species" reg="laojunshanensis">laojunshanensis</tp:taxon-name-part></tp:taxon-name></italic>, <italic><tp:taxon-name><tp:taxon-name-part taxon-name-part-type="genus" reg="Ophiocordyceps">O.</tp:taxon-name-part><tp:taxon-name-part taxon-name-part-type="species" reg="larvarum">larvarum</tp:taxon-name-part></tp:taxon-name></italic>, <italic><tp:taxon-name><tp:taxon-name-part taxon-name-part-type="genus" reg="Ophiocordyceps">O.</tp:taxon-name-part><tp:taxon-name-part taxon-name-part-type="species" reg="zhangjiajiensis">zhangjiajiensis</tp:taxon-name-part></tp:taxon-name></italic> and <italic><tp:taxon-name><tp:taxon-name-part taxon-name-part-type="genus" reg="Ophiocordyceps">O.</tp:taxon-name-part><tp:taxon-name-part taxon-name-part-type="species" reg="paludosa">paludosa</tp:taxon-name-part></tp:taxon-name></italic>). Our specimen morphologically more matches <italic><tp:taxon-name><tp:taxon-name-part taxon-name-part-type="genus" reg="Cordyceps">Cordyceps</tp:taxon-name-part><tp:taxon-name-part taxon-name-part-type="species" reg="musicaudata">musicaudata</tp:taxon-name-part></tp:taxon-name></italic> rather than other <italic><tp:taxon-name><tp:taxon-name-part taxon-name-part-type="genus" reg="Ophiocordyceps">Ophiocordyceps</tp:taxon-name-part></tp:taxon-name></italic> species included in the Table <xref ref-type="table" rid="T2">2</xref>. Therefore, we determined these specimens as <italic><tp:taxon-name><tp:taxon-name-part taxon-name-part-type="genus" reg="Cordyceps">Cordyceps</tp:taxon-name-part><tp:taxon-name-part taxon-name-part-type="species" reg="musicaudata">musicaudata</tp:taxon-name-part></tp:taxon-name></italic> and move this species into the genus <italic><tp:taxon-name><tp:taxon-name-part taxon-name-part-type="genus" reg="Ophiocordyceps">Ophiocordyceps</tp:taxon-name-part></tp:taxon-name></italic>, based on the phylogenetic affiliation of this new collection.</p></tp:treatment-sec><tp:treatment-sec><!--Section generated to contain objects referenced in tp:taxon-treatment.--><fig id="F1" position="float" orientation="portrait"><object-id xmlns:xlink="http://www.w3.org/1999/xlink" content-type="doi" xlink:type="simple">10.3897/mycokeys.102.113351.figure1</object-id><object-id xmlns:xlink="http://www.w3.org/1999/xlink" content-type="arpha" xlink:type="simple">DBC37676-4A63-5503-91C9-351D2F80553E</object-id><label>Figure 1.</label><caption><p>Phylogram generated from Maximum Likelihood analysis, based on combined <abbrev xmlns:xlink="http://www.w3.org/1999/xlink" xlink:title="large subunit rRNA gene" id="ABBRID0EKDAK" xlink:type="simple">LSU</abbrev>, <abbrev xmlns:xlink="http://www.w3.org/1999/xlink" xlink:title="internal transcribed spacer including the 5.8S rDNA gene" id="ABBRID0EODAK" xlink:type="simple">ITS</abbrev>, <abbrev xmlns:xlink="http://www.w3.org/1999/xlink" xlink:title="small subunit rRNA gene" id="ABBRID0ESDAK" xlink:type="simple">SSU</abbrev>, <italic><abbrev xmlns:xlink="http://www.w3.org/1999/xlink" xlink:title="translation elongation factor 1-alpha gene" id="ABBRID0EXDAK" xlink:type="simple">tef1-α</abbrev></italic>, <italic><abbrev xmlns:xlink="http://www.w3.org/1999/xlink" xlink:title="RNA polymerase II largest subunit" id="ABBRID0E3DAK" xlink:type="simple">rpb1</abbrev></italic> and <italic><abbrev xmlns:xlink="http://www.w3.org/1999/xlink" xlink:title="partial RNA polymerase II second largest subunit" id="ABBRID0EBEAK" xlink:type="simple">rpb2</abbrev></italic> sequence data. <abbrev xmlns:xlink="http://www.w3.org/1999/xlink" xlink:title="Maximum Likelihood" id="ABBRID0EFEAK" xlink:type="simple">ML</abbrev> bootstrap values equal to or greater than 95% and the <abbrev xmlns:xlink="http://www.w3.org/1999/xlink" xlink:title="posterior probabilities" id="ABBRID0EJEAK" xlink:type="simple">PP</abbrev> equal to or greater than 0.90 are given above each node. The newly-generated sequences are indicated in blue. Type strain, type specimens or neotype are denoted in black bold.</p></caption><graphic xmlns:xlink="http://www.w3.org/1999/xlink" xlink:href="mycokeys-102-245-g001.jpg" position="float" orientation="portrait" xlink:type="simple" id="oo_994779.jpg"><uri content-type="original_file" xlink:type="simple">https://binary.pensoft.net/fig/994779</uri></graphic></fig><table-wrap id="T2" position="float" orientation="portrait"><label>Table 2.</label><caption><p>Synopsis of <italic><tp:taxon-name><tp:taxon-name-part taxon-name-part-type="genus" reg="Ophiocordyceps">Ophiocordyceps</tp:taxon-name-part></tp:taxon-name></italic> species discussed in the paper.</p></caption><table id="TID0EG5EK" rules="all"><tbody><tr><th rowspan="1" colspan="1">Species</th><th rowspan="1" colspan="1">Host</th><th rowspan="1" colspan="1">Stromata (mm)</th><th rowspan="1" colspan="1">Perithecia(μm)</th><th rowspan="1" colspan="1">Asci (μm)</th><th rowspan="1" colspan="1">Ascospores (μm)</th><th rowspan="1" colspan="1">Reference</th></tr><tr><td rowspan="1" colspan="1">
                      <bold>
                        <italic>
                          <tp:taxon-name><tp:taxon-name-part taxon-name-part-type="genus" reg="Ophiocordyceps">Ophiocordyceps</tp:taxon-name-part><tp:taxon-name-part taxon-name-part-type="species" reg="liangii">liangii</tp:taxon-name-part></tp:taxon-name>
                        </italic>
                      </bold>
                    </td><td rowspan="1" colspan="1">larvae of <tp:taxon-name><tp:taxon-name-part taxon-name-part-type="order">Lepidoptera</tp:taxon-name-part></tp:taxon-name></td><td rowspan="1" colspan="1">113–188 × 2, paired, cylindrical, unbranched, brown to dark brown</td><td rowspan="1" colspan="1">350–548 × 203.5–446, superficial, brown, obovoid</td><td rowspan="1" colspan="1">122–271.5 × 3.5–13.5, filiform, 8-spored, with thickened apices</td><td rowspan="1" colspan="1">67.5–270.5 × 1.5–4.0, filiform to spindle, non-disarticulating</td><td rowspan="1" colspan="1">This study</td></tr><tr><td rowspan="1" colspan="1">
                      <italic>
                        <tp:taxon-name><tp:taxon-name-part taxon-name-part-type="genus" reg="Ophiocordyceps">Ophiocordyceps</tp:taxon-name-part><tp:taxon-name-part taxon-name-part-type="species" reg="agriotidis">agriotidis</tp:taxon-name-part></tp:taxon-name>
                      </italic>
                    </td><td rowspan="1" colspan="1">larvae of <tp:taxon-name><tp:taxon-name-part taxon-name-part-type="family">Elateridae</tp:taxon-name-part></tp:taxon-name>, <tp:taxon-name><tp:taxon-name-part taxon-name-part-type="order">Coleoptera</tp:taxon-name-part></tp:taxon-name></td><td rowspan="1" colspan="1">70 × 1, solitary, cylindrical, black brown to black</td><td rowspan="1" colspan="1">400–480 × 225–300, superficial to pseu-immersed, ovoid</td><td rowspan="1" colspan="1">235–300 × 12, cylindrical, with an oblate apical cap</td><td rowspan="1" colspan="1">115–150 × 4.2–45, cylindricial, multi-septate, non-disarticulating</td><td rowspan="1" colspan="1">
                      <xref ref-type="bibr" rid="B25">Liang (2007)</xref>
                    </td></tr><tr><td rowspan="1" colspan="1">
                      <italic>
                        <tp:taxon-name><tp:taxon-name-part taxon-name-part-type="genus" reg="Ophiocordyceps">Ophiocordyceps</tp:taxon-name-part><tp:taxon-name-part taxon-name-part-type="species" reg="brunneiperitheciata">brunneiperitheciata</tp:taxon-name-part></tp:taxon-name>
                      </italic>
                    </td><td rowspan="1" colspan="1">Lepidopteran larvae</td><td rowspan="1" colspan="1">4–8 × 0.5–1, paired to multiple, simple, wiry to pliant or fibrous</td><td rowspan="1" colspan="1">350–400 × 180–200, superficial, brown to dark brown, ovoid</td><td rowspan="1" colspan="1">125–175 × 6–8, cylindrical, 8-spored, with thickened apices</td><td rowspan="1" colspan="1">110–160 × 3–4, filiform, multi-septate, non-disarticulating</td><td rowspan="1" colspan="1">
                      <xref ref-type="bibr" rid="B30">Luangsa-Ard et al. (2018)</xref>
                    </td></tr><tr><td rowspan="1" colspan="1">
                      <bold>
                        <italic>
                          <tp:taxon-name><tp:taxon-name-part taxon-name-part-type="genus" reg="Ophiocordyceps">Ophiocordyceps</tp:taxon-name-part><tp:taxon-name-part taxon-name-part-type="species" reg="fenggangensis">fenggangensis</tp:taxon-name-part></tp:taxon-name>
                        </italic>
                      </bold>
                    </td><td rowspan="1" colspan="1">larvae of <tp:taxon-name><tp:taxon-name-part taxon-name-part-type="order">Lepidoptera</tp:taxon-name-part></tp:taxon-name></td><td rowspan="1" colspan="1">102 × 1–1.5, solitary, cylindrical, brown to off-white</td><td rowspan="1" colspan="1">306–496 × 134–223, immersed, off-white to yellowish, ovoid to oblong-ovate.</td><td rowspan="1" colspan="1">91–176 × 2–8, cylindrical, apex thickened</td><td rowspan="1" colspan="1">0.3–0.7 wide, filiform, hyaline, disarticulating, secondary ascospores 2.8–6.0 × 0.3–0.7, cylindrical</td><td rowspan="1" colspan="1">This study</td></tr><tr><td rowspan="1" colspan="1">
                      <italic>
                        <tp:taxon-name><tp:taxon-name-part taxon-name-part-type="genus" reg="Ophiocordyceps">Ophiocordyceps</tp:taxon-name-part><tp:taxon-name-part taxon-name-part-type="species" reg="alboperitheciata">alboperitheciata</tp:taxon-name-part></tp:taxon-name>
                      </italic>
                    </td><td rowspan="1" colspan="1">larva of <tp:taxon-name><tp:taxon-name-part taxon-name-part-type="family">Noctuidae</tp:taxon-name-part></tp:taxon-name>, <tp:taxon-name><tp:taxon-name-part taxon-name-part-type="order">Lepidoptera</tp:taxon-name-part></tp:taxon-name></td><td rowspan="1" colspan="1">69–71 × 0.6–1.2, paired, cylindrical, unbranched, with a sterile tip, light brown to dark brown</td><td rowspan="1" colspan="1">410–550 × 230–320, superficial, white to pale brown, nearly ovoid</td><td rowspan="1" colspan="1">144–246 × 3.5–4.7, cylindrical, 8-spored, with a hemispheric apical cap</td><td rowspan="1" colspan="1">0.5–0.6 wide, multi-septate, non-disarticulating</td><td rowspan="1" colspan="1">
                      <xref ref-type="bibr" rid="B15">Fan et al. (2021)</xref>
                    </td></tr><tr><td rowspan="1" colspan="1">
                      <bold>
                        <italic>
                          <tp:taxon-name><tp:taxon-name-part taxon-name-part-type="genus" reg="Ophiocordyceps">Ophiocordyceps</tp:taxon-name-part><tp:taxon-name-part taxon-name-part-type="species" reg="musicaudata">musicaudata</tp:taxon-name-part></tp:taxon-name>
                        </italic>
                      </bold>
                    </td><td rowspan="1" colspan="1">larvae of <tp:taxon-name><tp:taxon-name-part taxon-name-part-type="family">Lasiocampidae</tp:taxon-name-part></tp:taxon-name>, <tp:taxon-name><tp:taxon-name-part taxon-name-part-type="order">Lepidoptera</tp:taxon-name-part></tp:taxon-name></td><td rowspan="1" colspan="1">130–140 × 1–2, solitary or numerous, simple or branched, cylindrical, brown to yellowish</td><td rowspan="1" colspan="1">260–492 × 144–314, immersed, yellowish, flask-shaped.</td><td rowspan="1" colspan="1">123–264 × 5–13, filiform, cylindrical, 8-spored, usually without thickened apices</td><td rowspan="1" colspan="1">114–298 × 1.5–4.0, cylindrical, irregular multi-septate, non-disarticulating</td><td rowspan="1" colspan="1">This study</td></tr><tr><td rowspan="1" colspan="1">
                      <italic>
                        <tp:taxon-name><tp:taxon-name-part taxon-name-part-type="genus" reg="Ophiocordyceps">Ophiocordyceps</tp:taxon-name-part><tp:taxon-name-part taxon-name-part-type="species" reg="musicaudata">musicaudata</tp:taxon-name-part></tp:taxon-name>
                      </italic>
                    </td><td rowspan="1" colspan="1">larvae of <tp:taxon-name><tp:taxon-name-part taxon-name-part-type="family">Lasiocampidae</tp:taxon-name-part></tp:taxon-name>, <tp:taxon-name><tp:taxon-name-part taxon-name-part-type="order">Lepidoptera</tp:taxon-name-part></tp:taxon-name></td><td rowspan="1" colspan="1">up to 165 in length, twin, unbranched, light brown to white</td><td rowspan="1" colspan="1">420 × 210, immersed, pseudo-oval</td><td rowspan="1" colspan="1">230 × 7.6, cylindrical, with short cylindrical apices</td><td rowspan="1" colspan="1">filiform, multi-septate</td><td rowspan="1" colspan="1">
                      <xref ref-type="bibr" rid="B26">Liang et al. (1996)</xref>
                    </td></tr><tr><td rowspan="1" colspan="1">
                      <italic>
                        <tp:taxon-name><tp:taxon-name-part taxon-name-part-type="genus" reg="Ophiocordyceps">Ophiocordyceps</tp:taxon-name-part><tp:taxon-name-part taxon-name-part-type="species" reg="larvarum">larvarum</tp:taxon-name-part></tp:taxon-name>
                      </italic>
                    </td><td rowspan="1" colspan="1">larva of <tp:taxon-name><tp:taxon-name-part taxon-name-part-type="order">Lepidoptera</tp:taxon-name-part></tp:taxon-name></td><td rowspan="1" colspan="1">90 × 3.5, solitary, cylindrical, cinnamon light brown</td><td rowspan="1" colspan="1">340–380 × 160–200, pseudo-embedding, oblong</td><td rowspan="1" colspan="1">180–200 × 8.5, with a hemispheric ascus cap</td><td rowspan="1" colspan="1">4-9 × 2-2.5, columnar, septate</td><td rowspan="1" colspan="1">
                      <xref ref-type="bibr" rid="B25">Liang et al. (2007)</xref>
                    </td></tr><tr><td rowspan="1" colspan="1">
                      <italic>
                        <tp:taxon-name><tp:taxon-name-part taxon-name-part-type="genus" reg="Cordyceps">Cordyceps</tp:taxon-name-part><tp:taxon-name-part taxon-name-part-type="species" reg="ochraceostromata">ochraceostromata</tp:taxon-name-part></tp:taxon-name>
                      </italic>
                    </td><td rowspan="1" colspan="1">larva of <tp:taxon-name><tp:taxon-name-part taxon-name-part-type="order">Lepidoptera</tp:taxon-name-part></tp:taxon-name></td><td rowspan="1" colspan="1">up to 60 in length, single or paired, cylindrical, pale ochraceous-reddish to brownish</td><td rowspan="1" colspan="1">350 × 200, immersed, ovoid</td><td rowspan="1" colspan="1">up to 7 in width, with thickened apices</td><td rowspan="1" colspan="1">disarticulating, secondary ascospores 7–10 × 1.5–2, truncated on both sides</td><td rowspan="1" colspan="1">
                      <xref ref-type="bibr" rid="B23">Kobayasi and Shimizu (1980)</xref>
                    </td></tr><tr><td rowspan="1" colspan="1">
                      <italic>
                        <tp:taxon-name><tp:taxon-name-part taxon-name-part-type="genus" reg="Ophiocordyceps">Ophiocordyceps</tp:taxon-name-part><tp:taxon-name-part taxon-name-part-type="species" reg="zhangjiajiensis">zhangjiajiensis</tp:taxon-name-part></tp:taxon-name>
                      </italic>
                    </td><td rowspan="1" colspan="1">pupa of <tp:taxon-name><tp:taxon-name-part taxon-name-part-type="order">Lepidoptera</tp:taxon-name-part></tp:taxon-name></td><td rowspan="1" colspan="1">100 × 2, single or paired, cylindrical, not ramified, leathery, brown to snuff-coloured</td><td rowspan="1" colspan="1">330–375 × 180–230, pseudo-embedding, ovoid</td><td rowspan="1" colspan="1">200 × 10, approximately fusiform, with thickened apices</td><td rowspan="1" colspan="1">disarticulating, secondary ascospores 15–23 × 3, cylindrical</td><td rowspan="1" colspan="1">
                      <xref ref-type="bibr" rid="B27">Liang et al. (2002)</xref>
                    </td></tr><tr><td rowspan="1" colspan="1">
                      <italic>
                        <tp:taxon-name><tp:taxon-name-part taxon-name-part-type="genus" reg="Ophiocordyceps">Ophiocordyceps</tp:taxon-name-part><tp:taxon-name-part taxon-name-part-type="species" reg="dayiensis">dayiensis</tp:taxon-name-part></tp:taxon-name>
                      </italic>
                    </td><td rowspan="1" colspan="1">larva of <tp:taxon-name><tp:taxon-name-part taxon-name-part-type="order">Lepidoptera</tp:taxon-name-part></tp:taxon-name></td><td rowspan="1" colspan="1">140 × 2, single, filiform, unbranched, brownish</td><td rowspan="1" colspan="1">430–480 × 210–270, immersed, narrowly ovoid</td><td rowspan="1" colspan="1">225–345 × 6–7.5, slender cylindric, with very thin cap of ascus</td><td rowspan="1" colspan="1">300 × 1–1.8, filiform, multi-septate, non-disarticulating</td><td rowspan="1" colspan="1">
                      <xref ref-type="bibr" rid="B28">Liang et al. (2003)</xref>
                    </td></tr><tr><td rowspan="1" colspan="1">
                      <italic>
                        <tp:taxon-name><tp:taxon-name-part taxon-name-part-type="genus" reg="Ophiocordyceps">Ophiocordyceps</tp:taxon-name-part><tp:taxon-name-part taxon-name-part-type="species" reg="emeiensis">emeiensis</tp:taxon-name-part></tp:taxon-name>
                      </italic>
                    </td><td rowspan="1" colspan="1">larva of <tp:taxon-name><tp:taxon-name-part taxon-name-part-type="family">Hepialidae</tp:taxon-name-part></tp:taxon-name>, <tp:taxon-name><tp:taxon-name-part taxon-name-part-type="order">Lepidoptera</tp:taxon-name-part></tp:taxon-name></td><td rowspan="1" colspan="1">100–160 × 1.5–3, single or paired, branched, brown</td><td rowspan="1" colspan="1">320–460 × 220–320, superficial, brown to black, ellipsoid or ovoid</td><td rowspan="1" colspan="1">173–213 × 7.5–8, cylindrical, with hemisphacris heads</td><td rowspan="1" colspan="1">45–60 × 1–1.5, filiform, multi-septate</td><td rowspan="1" colspan="1">
                      <xref ref-type="bibr" rid="B25">Liang et al. (2007)</xref>
                    </td></tr><tr><td rowspan="1" colspan="1">
                      <italic>
                        <tp:taxon-name><tp:taxon-name-part taxon-name-part-type="genus" reg="Ophiocordyceps">Ophiocordyceps</tp:taxon-name-part><tp:taxon-name-part taxon-name-part-type="species" reg="laojunshanensis">laojunshanensis</tp:taxon-name-part></tp:taxon-name>
                      </italic>
                    </td><td rowspan="1" colspan="1">Larvae of <tp:taxon-name><tp:taxon-name-part taxon-name-part-type="family">Hepialidae</tp:taxon-name-part></tp:taxon-name>, <tp:taxon-name><tp:taxon-name-part taxon-name-part-type="order">Lepidoptera</tp:taxon-name-part></tp:taxon-name></td><td rowspan="1" colspan="1">47–93 × 1–3.9, simple, rarely 2 or 3, apex sterile acuminate, purplish to dark brown</td><td rowspan="1" colspan="1">200–300 × 200–350, globoid, arranged loosely in irregular lateral cushions.</td><td rowspan="1" colspan="1">165–275 × 11.5–14.5, clavate</td><td rowspan="1" colspan="1">130.0–250 × 5–6, filiform, septate</td><td rowspan="1" colspan="1">
                      <xref ref-type="bibr" rid="B9">Chen et al. (2011)</xref>
                    </td></tr><tr><td rowspan="1" colspan="1">
                      <italic>
                        <tp:taxon-name><tp:taxon-name-part taxon-name-part-type="genus" reg="Ophiocordyceps">Ophiocordyceps</tp:taxon-name-part><tp:taxon-name-part taxon-name-part-type="species" reg="paludosa">paludosa</tp:taxon-name-part></tp:taxon-name>
                      </italic>
                    </td><td rowspan="1" colspan="1">larvae of <tp:taxon-name><tp:taxon-name-part taxon-name-part-type="order">Lepidoptera</tp:taxon-name-part></tp:taxon-name></td><td rowspan="1" colspan="1">55–130 × 0.5–1.0, slender filiform, greyish-brown</td><td rowspan="1" colspan="1">800–855 × 375–410, superficial, greyish-brown to deep brown, flattened-ovoid</td><td rowspan="1" colspan="1">480–550 × 8–10, cylindrical</td><td rowspan="1" colspan="1">390–490 × 2.0–2.5, filiform, multi-septate, non-disarticulating</td><td rowspan="1" colspan="1">
                      <xref ref-type="bibr" rid="B31">Mains (1940)</xref>
                    </td></tr></tbody></table></table-wrap></tp:treatment-sec><ref-list><ref id="B25"><mixed-citation xmlns:xlink="http://www.w3.org/1999/xlink" xlink:type="simple"><person-group><name name-style="western"><surname>Liang</surname><given-names>ZQ</given-names></name></person-group> (<year>2007</year>) <source><italic><tp:taxon-name><tp:taxon-name-part taxon-name-part-type="genus">Cordyceps</tp:taxon-name-part></tp:taxon-name></italic>. Flora fungorum sinicorum (Vol. 32).</source><publisher-name>Science Press</publisher-name>, <publisher-loc>Beijing</publisher-loc>, <size units="page">190 pp</size>.</mixed-citation></ref><ref id="B26"><mixed-citation xmlns:xlink="http://www.w3.org/1999/xlink" xlink:type="simple"><person-group><name name-style="western"><surname>Liang</surname><given-names>ZQ</given-names></name><name name-style="western"><surname>Liu</surname><given-names>AY</given-names></name><name name-style="western"><surname>Huang</surname><given-names>JZ</given-names></name><name name-style="western"><surname>Jiao</surname><given-names>YC</given-names></name></person-group> (<year>1996</year>) <article-title>The genus <italic><tp:taxon-name><tp:taxon-name-part taxon-name-part-type="genus">Cordyceps</tp:taxon-name-part></tp:taxon-name></italic> from Kuankuoshui Preserve in Guizhou I.</article-title><source>Acta Mycologica Sinica</source><volume>15</volume>: <fpage>271</fpage>–<lpage>276</lpage>.</mixed-citation></ref><ref id="B30"><mixed-citation xmlns:xlink="http://www.w3.org/1999/xlink" xlink:type="simple"><person-group><name name-style="western"><surname>Luangsa-Ard</surname><given-names>JJ</given-names></name><name name-style="western"><surname>Tasanathai</surname><given-names>K</given-names></name><name name-style="western"><surname>Thanakitpipattana</surname><given-names>D</given-names></name><name name-style="western"><surname>Khonsanit</surname><given-names>A</given-names></name><name name-style="western"><surname>Stadler</surname><given-names>M</given-names></name></person-group> (<year>2018</year>) <article-title>Novel and interesting <italic><tp:taxon-name><tp:taxon-name-part taxon-name-part-type="genus">Ophiocordyceps</tp:taxon-name-part></tp:taxon-name></italic> spp. (<tp:taxon-name><tp:taxon-name-part taxon-name-part-type="family">Ophiocordycipitaceae</tp:taxon-name-part></tp:taxon-name>, <tp:taxon-name><tp:taxon-name-part taxon-name-part-type="order">Hypocreales</tp:taxon-name-part></tp:taxon-name>) with superficial perithecia from Thailand.</article-title><source>Studies in Mycology</source><volume>89</volume>(<issue>1</issue>): <fpage>125</fpage>–<lpage>142</lpage>. <ext-link xlink:href="10.1016/j.simyco.2018.02.001" ext-link-type="doi" xlink:type="simple">https://doi.org/10.1016/j.simyco.2018.02.001</ext-link></mixed-citation></ref><ref id="B15"><mixed-citation xmlns:xlink="http://www.w3.org/1999/xlink" xlink:type="simple"><person-group><name name-style="western"><surname>Fan</surname><given-names>Q</given-names></name><name name-style="western"><surname>Wang</surname><given-names>Y-B</given-names></name><name name-style="western"><surname>Zhang</surname><given-names>GD</given-names></name><name name-style="western"><surname>Tang</surname><given-names>DX</given-names></name><name name-style="western"><surname>Yu</surname><given-names>H</given-names></name></person-group> (<year>2021</year>) <article-title>Multigene phylogeny and morphology of <italic><tp:taxon-name><tp:taxon-name-part taxon-name-part-type="genus">Ophiocordyceps</tp:taxon-name-part><tp:taxon-name-part taxon-name-part-type="species">alboperitheciata</tp:taxon-name-part></tp:taxon-name></italic> sp. nov., a new entomopathogenic fungus attacking Lepidopteran larva from Yunnan, China.</article-title><source>Mycobiology</source><volume>49</volume>(<issue>2</issue>): <fpage>133</fpage>–<lpage>141</lpage>. <ext-link xlink:href="10.1080/12298093.2021.1903130" ext-link-type="doi" xlink:type="simple">https://doi.org/10.1080/12298093.2021.1903130</ext-link></mixed-citation></ref><ref id="B23"><mixed-citation xmlns:xlink="http://www.w3.org/1999/xlink" xlink:type="simple"><person-group><name name-style="western"><surname>Kobayasi</surname><given-names>Y</given-names></name><name name-style="western"><surname>Shimizu</surname><given-names>D</given-names></name></person-group> (<year>1980</year>) <article-title><italic><tp:taxon-name><tp:taxon-name-part taxon-name-part-type="genus">Cordyceps</tp:taxon-name-part></tp:taxon-name></italic> species from japan 3.</article-title><source>Bulletin of the National Science Museum Series B</source><volume>6</volume>: <fpage>125</fpage>–<lpage>146</lpage>.</mixed-citation></ref><ref id="B27"><mixed-citation xmlns:xlink="http://www.w3.org/1999/xlink" xlink:type="simple"><person-group><name name-style="western"><surname>Liang</surname><given-names>ZQ</given-names></name><name name-style="western"><surname>Liu</surname><given-names>AY</given-names></name><name name-style="western"><surname>Huang</surname><given-names>JZ</given-names></name></person-group> (<year>2002</year>) <article-title>Some entomogenous fungi&gt; from Wuyishan and Zhangjiajie nature reserves I <italic><tp:taxon-name><tp:taxon-name-part taxon-name-part-type="genus">Cordyceps</tp:taxon-name-part></tp:taxon-name></italic>.</article-title><source>Mycosystema</source><volume>21</volume>: <fpage>162</fpage>–<lpage>166</lpage>.</mixed-citation></ref><ref id="B28"><mixed-citation xmlns:xlink="http://www.w3.org/1999/xlink" xlink:type="simple"><person-group><name name-style="western"><surname>Liang</surname><given-names>ZQ</given-names></name><name name-style="western"><surname>Wang</surname><given-names>B</given-names></name><name name-style="western"><surname>Kang</surname><given-names>JC</given-names></name></person-group> (<year>2003</year>) <article-title>Several rare entopathogenic fungi&gt; from the Western Sichuan mountains.</article-title><source>Fungal Diversity</source><volume>12</volume>: <fpage>129</fpage>–<lpage>134</lpage>.</mixed-citation></ref><ref id="B9"><mixed-citation xmlns:xlink="http://www.w3.org/1999/xlink" xlink:type="simple"><person-group><name name-style="western"><surname>Chen</surname><given-names>JY</given-names></name><name name-style="western"><surname>Cao</surname><given-names>YQ</given-names></name><name name-style="western"><surname>Yang</surname><given-names>DR</given-names></name><name name-style="western"><surname>Li</surname><given-names>MH</given-names></name></person-group> (<year>2011</year>) <article-title>A new species of <italic><tp:taxon-name><tp:taxon-name-part taxon-name-part-type="genus">Ophiocordyceps</tp:taxon-name-part></tp:taxon-name></italic> (<tp:taxon-name><tp:taxon-name-part taxon-name-part-type="order">Clavicipitales</tp:taxon-name-part></tp:taxon-name>, <tp:taxon-name><tp:taxon-name-part taxon-name-part-type="phylum">Ascomycota</tp:taxon-name-part></tp:taxon-name>) from southwestern China.</article-title><source>Mycotaxon</source><volume>115</volume>(<issue>1</issue>): <fpage>1</fpage>–<lpage>4</lpage>. <ext-link xlink:href="10.5248/115.1" ext-link-type="doi" xlink:type="simple">https://doi.org/10.5248/115.1</ext-link></mixed-citation></ref><ref id="B31"><mixed-citation xmlns:xlink="http://www.w3.org/1999/xlink" xlink:type="simple"><person-group><name name-style="western"><surname>Mains</surname><given-names>EB</given-names></name></person-group> (<year>1940</year>) <article-title><italic><tp:taxon-name><tp:taxon-name-part taxon-name-part-type="genus">Cordyceps</tp:taxon-name-part></tp:taxon-name></italic> species from Michigan.</article-title><source>Papers of the Michigan Academy of Science</source><volume>25</volume>: <fpage>79</fpage>–<lpage>84</lpage>.</mixed-citation></ref></ref-list></tp:taxon-treatment>
